# Supplementary material for: Factors behind Antibiotic Therapy: A Survey of Primary Care Pediatricians in Lombardy
Source: Int J Environ Res Public Health. 2024 Aug 18;21(8):1091. doi: 10.3390/ijerph21081091 (PMC11354739; doi:10.3390/ijerph21081091)
Supplement: Supplementary file 1 [file ijerph-21-01091-s001.zip]

Archive with 1 entries (1 files):
- ijerph-3086037 Supplementary Material.pdf
